# Supplementary material for: Hypoxia Enhances Oxidative Stress in Neutrophils from ZZ Alpha-1 Antitrypsin Deficiency Patients
Source: Antioxidants (Basel). 2023 Apr 3;12(4):872. doi: 10.3390/antiox12040872 (PMC10135227; doi:10.3390/antiox12040872)
Supplement: Supplementary file 1 [file antioxidants-12-00872-s001.zip]

Archive with 1 entries (1 files):
- antioxidants-2293764-supplementary.pdf
